# Supplementary material for: Estimation of the marginal effect of regular drug use on multiple sclerosis in the Iranian population
Source: PLoS One. 2018 Apr 24;13(4):e0196244. doi: 10.1371/journal.pone.0196244 (PMC5916854; doi:10.1371/journal.pone.0196244)
Supplement: S1 Data — (ZIP) [file pone.0196244.s001.zip]

Archive with 2 entries (2 files):
- drug 12-1.dta
- R Code Analysis Manuscript.R
