# Supplementary material for: Estimation of the marginal effect of regular drug use on multiple sclerosis in the Iranian population
Source: PLoS One. 2018 Apr 24;13(4):e0196244. doi: 10.1371/journal.pone.0196244 (PMC5916854; doi:10.1371/journal.pone.0196244)
Supplement: S1 Data — (ZIP) [file pone.0196244.s001.zip › R Code Analysis Manuscript.R]

# install required packages (only run these  once) 
install.packages("foreign")
install.packages("splines")
install.packages("geepack")

# loading required R libraries 
library(foreign)
library(splines)
library(geepack)

# reading in Stata data file
dat<-read.dta("C:\\Path....\\drug 12-1.dta")

# generating ID variable
ID<-1:dim(dat)[1]

# merging ID variable with data set
dat<-cbind(dat,ID)

# fitting propensity score model in the subset of controls, note that bs() is a b-spline term
psmodelControls<-glm(druguse~bs(age)+gender1+educationlevel+catcigpack3+bs(lifetimealcoholgrfinal)
                     +q26+smoking13+pipe+factor(cathookahcumul)+bs(sesnow)+fathethnicity+
                       mothethnicity,subset=c(group1=="control"),family = "binomial",data=dat)

# retrieving estimated propensity score for controls from the fitted model
psControls<-predict(psmodelControls,type="response")

# retrieving estimated propensity score for both cases and controls from the fitted model
ps<-predict(psmodelControls,newdata = dat,type="response")

# calculating inverse probability of exposure weights (ipw)
ipw<-dat$druguse/ps+(1-dat$druguse)/(1-ps)

# descriptive statistics for ipw indicating extreme values 
summary(ipw)

# calculating stabilized ipws by using prevalence of druguse / no use among controls as numerator  
sipw<-(mean(dat$druguse[which(dat$group1=="control")],na.rm=T)*dat$druguse)/ps+
  (1-dat$druguse)*mean(1-dat$druguse[which(dat$group1=="control")],na.rm=T)/(1-ps)

# descriptive statistics of stabilized weights - looks better but still extreme values
summary(sipw)

# setting up loop to calculate effect estimates based on trimmed SIPWs
res<-matrix(NA,51,2)
for(i in 1:51)
{
  q<- seq(0.95,1,by=0.001)[i] 
  w<-(sipw<=quantile(sipw,q,na.rm=T))*sipw+(sipw>(quantile(sipw,q,na.rm=T)))*quantile(sipw,q,na.rm=T)
  fit<-geeglm(I(group1=="case")~druguse,id=ID,family = "binomial",data=dat,weights=w)
  res[i,1]<-summary(fit)$coef[2,1]
  res[i,2]<-summary(fit)$coef[2,2]
}
res<-cbind(seq(0.95,1,by=0.001),res)

# plotting results: estimated ORs with 95% confidence intervals
par(mfrow=c(1,1),mar=c(5,6,1,1))
plot(seq(0.95,1,by=0.001),exp(res[,2]),type="l",log="y",ylim=c(0.5,150),lwd=2,las=2,xaxt="n",
     ylab="estimated marginal Odds Ratio \n drug or substance abuse on multiple sclerosis",
     xlab="quantile of the stabilized inverse probability weight distribution used as trimming treshold ",
     cex.lab=1.2)
points(seq(0.95,1,by=0.001),exp(res[,2]))
axis(1,at=seq(0.95,1,by=0.01))
segments(seq(0.95,1,by=0.001),exp(res[,2]+1.96*res[,3]),seq(0.95,1,by=0.001),exp(res[,2]-1.96*res[,3]))
abline(h=1,lty=2,col=2)

# second propensity score model using both controls and cases but re-weighting of controls
# upweighting of controls would lead to large weights thats why we rather down-weighted cases
wn=((dat$group1=="control")/(1057/ 5115679)+(dat$group1=="case"))
psmodelwn<-glm(druguse~bs(age)+gender1+educationlevel+catcigpack3+bs(lifetimealcoholgrfinal)+q26+smoking13+pipe+
                       factor(cathookahcumul)+bs(sesnow)+fathethnicity+mothethnicity,family = "binomial",
               data=dat,weights = wn/4839.81)

#same result:
#wn=((dat$group1=="control")+(dat$group1=="case")/(5115679/1057))
#psmodelwn<-glm(druguse~bs(age)+gender1+educationlevel+catcigpack3+bs(lifetimealcoholgrfinal)+q26+smoking13+pipe+
#                 factor(cathookahcumul)+bs(sesnow)+fathethnicity+mothethnicity,family = "binomial",
#               data=dat,weights = wn)

# estimating weights based on second propensity score model
pswn<-predict(psmodelwn,newdata=dat,type="response")

# comparing the new propensity score with the previously calculated propenstiy score based on controls:
# essentilly both are the same
par(mfrow=c(2,1))
hist(pswn-ps,xlim=c(-0.01,0.01))
plot(pswn,ps)

# stratification score model using the same predictor variables as in the propensity score
# exposure variable is omitted from the model
ssmodel<-glm(I(group1=="case")~bs(age)+gender1+educationlevel+catcigpack3+bs(lifetimealcoholgrfinal)+
               q26+smoking13+pipe+factor(cathookahcumul)+bs(sesnow)+fathethnicity+mothethnicity,
             family = "binomial",data=dat)

# retrieving stratification score from the model
SS<-predict(ssmodel,newdata=dat,type="response")

# Mantel-Haenszel Test (and OR estimate) based on 5 equidistant stratification score strata
SScat<-cut(SS,5)
stratxtab<-table(dat$druguse,dat$group1,SScat)
mantelhaen.test(stratxtab)

# Calculating prevalence of drug-use in the quintile categories of the stratification score
# for cases
PE1D1s<-tapply(dat$druguse[which(dat$group1=="case")],SScat[which(dat$group1=="case")],mean,rm.na=T)
# for controls
PE1D0s<-tapply(dat$druguse[which(dat$group1=="control")],SScat[which(dat$group1=="control")],mean,rm.na=T)

# Calculating prevalence of controls in the quintile categories of the stratification score
SpD0s<-table(SScat[which(dat$group1=="control")])/sum(dat$group1=="control"&!is.na(SScat))
# Calculating standardized prevalence of drug-abuse for cases (standardized prevalence based on control distribution)
PED1<-PE1D1s%*%SpD0s
PED1

# Calculating prevalence of drug-abuse for controls 
PED0<-PE1D0s%*%SpD0s
PED0
# verification: the raw mean of the variable "drug-abuse" among controls should take approximately the same value:
mean(dat$druguse[which(dat$group1=="control")],na.rm=T)

# Calculating the standardized difference in exposure prevalence between cases and controls.
(PED1-PED0)
# Calculating confidence interval for the standardized difference using binomial approximation
(PED1-PED0)+1.96*sqrt(PED0*(1-PED0)/sum(dat$group1=="control"&!is.na(SScat)) + PED1*(1-PED1)/(sum(dat$group1=="case"&!is.na(SScat))))
(PED1-PED0)-1.96*sqrt(PED0*(1-PED0)/sum(dat$group1=="control"&!is.na(SScat)) + PED1*(1-PED1)/(sum(dat$group1=="case"&!is.na(SScat))))
